# Supplementary material for: Pathogen-targeting glycovesicles as a therapy for salmonellosis
Source: Nat Commun. 2019 Sep 6;10:4039. doi: 10.1038/s41467-019-12066-z (PMC6731243; doi:10.1038/s41467-019-12066-z)
Supplement: Supplementary file 4 — Source Data [file 41467_2019_12066_MOESM4_ESM.xlsx]

## Sheet: Figure 1c
size (nm)	AM	AM+Na2S
4.187	0	0
4.849	0	0
5.615	0	0
6.503	0	0
7.531	0.2	0
8.721	1.1	0
10.1	2.1	0.1
11.7	2.9	0.2
13.54	2.9	0.4
15.69	2.3	0.6
18.17	1.4	0.8
21.04	0.7	0.9
24.36	0.5	0.7
28.21	0.9	0.5
32.67	2	0.2
37.84	3.8	0
43.82	5.4	0
50.75	7.1	0
58.77	8.3	0.1
68.06	9	0.6
78.82	9	1.2
91.28	8.4	1.9
105.7	7.2	2.5
122.4	5.8	2.9
141.8	4.4	3
164.2	3	2.9
190.1	1.8	2.5
220.2	0.9	2
255	0.4	1.4
295	0.1	0.8
342	0	0.4
386.1	0	0.2
458.7	0	0
531.2	0	0.5
615.1	0	3.1
712.4	0	7.3
825	0	11.4
955.4	0	13.8
1106	0	13.8
1281	0	11.4
1484	0	7.6
1718	0	3.7
1990	0	1
2305	0	0
2669	0	0
3091	0	0
3580	0	0
4145	0	0
4801	0	0

## Sheet: Figure 1d
Hour	PBS			Na2S			SIF			SGF
0	0	0	0	0	0	0	0	0	0	0	0	0
0.25	0	1	0	5	4	6	0	0	0	0	1	1
0.5	0	1	1	11	9	13	0	1	0	1	2	2
1	1	1	2	20	18	22	1	1	2	1.5	3	4
2	1.6	2	3	35	33	37	2	2	4	3	4	5
4	2	3	3	48	43	53	4	3	5	6	5	7
8	3	3	4	63	59	67	7	5	9	15	12	18
12	4	4	5	69	65	73	9	7	11	28	24	32
24	5	5	6	73	70	76	14	11	17	52	46	58

## Sheet: Figure 1e
CIP concentration (μg/mL)	AM-CIP			CIP			AM
29.82	0.028	0.035	0.042	0.022	0.035	0.048	0.518	0.553	0.588
16.4	0.036	0.047	0.058	0.024	0.037	0.05	0.532	0.569	0.606
3.28	0.04	0.042	0.044	0.037	0.042	0.047	0.561	0.599	0.637
0.82	0.07	0.081	0.092	0.04	0.038	0.036	0.574	0.602	0.63
0.41	0.125	0.147	0.169	0.041	0.039	0.037	0.571	0.607	0.643
0.082	0.411	0.442	0.473	0.148	0.163	0.178	0.567	0.601	0.635
0	0.557	0.608	0.659	0.553	0.601	0.649	0.553	0.613	0.673

## Sheet: Figure 1f
wave length (nm)	CF	SP	ST
540	22.58	22.25	21.15
541	22.4	22.27	21.04
542	22.16	22.25	20.82
543	21.88	22.23	20.66
544	21.62	22.28	20.56
545	21.42	22.2	20.42
546	21.12	22.11	20.33
547	20.93	22.1	20.21
548	20.77	22.01	20.16
549	20.57	21.95	20.13
550	20.43	21.96	20.07
551	20.34	21.94	20.06
552	20.18	21.92	20.12
553	20.1	21.98	20.06
554	20	21.98	20.08
555	20	21.96	20.08
556	19.91	21.98	20.15
557	19.95	22.02	20.21
558	19.8	22.1	20.26
559	19.78	22.08	20.32
560	19.85	22.05	20.39
561	19.73	22.1	20.51
562	19.68	22.07	20.58
563	19.73	22.01	20.68
564	19.66	22.01	20.86
565	19.65	22	20.97
566	19.67	21.97	21.07
567	19.7	21.94	21.17
568	19.71	21.93	21.36
569	19.68	21.96	21.55
570	19.74	21.89	21.74
571	19.85	21.9	22.02
572	19.82	21.86	22.26
573	19.95	21.83	22.5
574	20	21.8	22.74
575	19.98	21.77	22.96
576	20.08	21.76	23.26
577	20.15	21.75	23.59
578	20.18	21.76	23.86
579	20.26	21.71	24.27
580	20.48	21.71	24.56
581	20.56	21.65	24.98
582	20.7	21.67	25.44
583	20.82	21.67	25.91
584	20.94	21.58	26.36
585	21.13	21.65	26.84
586	21.33	21.6	27.44
587	21.57	21.56	27.97
588	21.83	21.52	28.71
589	22.07	21.48	29.39
590	22.24	21.5	30.06
591	22.54	21.46	30.74
592	22.81	21.46	31.49
593	23.07	21.42	32.32
594	23.37	21.44	33.21
595	23.71	21.47	34.1
596	24.04	21.44	34.98
597	24.36	21.44	35.86
598	24.78	21.42	36.84
599	25.1	21.47	37.8
600	25.45	21.48	38.71
601	25.76	21.41	39.67
602	26.21	21.35	40.62
603	26.56	21.38	41.64
604	26.98	21.38	42.61
605	27.41	21.37	43.71
606	27.8	21.35	44.83
607	28.24	21.29	45.97
608	28.67	21.29	47.27
609	29.13	21.3	48.42
610	29.63	21.28	49.65
611	30.17	21.28	51.03
612	30.65	21.32	52.47
613	31.28	21.35	54.06
614	31.82	21.49	55.58
615	32.54	21.57	57.42
616	33.27	21.71	59.2
617	33.96	21.87	61.04
618	34.83	22	62.93
619	35.7	22.23	65.03
620	36.72	22.43	67.26
621	37.65	22.68	69.65
622	38.71	22.93	72.17
623	39.8	23.18	74.75
624	40.87	23.5	77.41
625	42.12	23.79	80.18
626	43.37	24.14	83.21
627	44.61	24.49	86.36
628	46.02	24.96	89.59
629	47.37	25.34	92.84
630	49.05	25.89	97.26
631	51.41	26.58	102.96
632	53.62	27.21	108.06
633	55.69	27.82	112.79
634	57.51	28.33	117.28
635	59.26	28.76	121.42
636	61	29.21	125.48
637	62.62	29.62	129.1
638	64.22	30.05	132.3
639	65.69	30.5	134.39
640	67.17	30.83	136.23
641	68.17	31.16	138.44
642	68.86	31.37	140.8
643	69.67	31.57	143.41
644	70.75	31.84	146.15
645	72.4	32.32	150.33
646	73.97	32.69	154.49
647	75.35	33.07	158.04
648	76.53	33.4	161.16
649	77.66	33.63	163.88
650	78.71	33.88	166.39
651	79.41	34.07	168.05
652	79.96	34.16	169.34
653	80.53	34.31	170.6
654	81.15	34.52	172.2
655	82.22	34.77	174.59
656	83.04	34.94	176.79
657	83.74	35.07	178.55
658	84.39	35.23	180.11
659	84.84	35.3	181.56
660	85.38	35.32	182.66
661	85.72	35.33	183.66
662	85.99	35.4	184.35
663	86.2	35.42	184.75
664	86.41	35.39	185
665	86.59	35.41	185.27
666	86.64	35.33	185.55
667	86.73	35.34	185.86
668	86.79	35.32	186.06
669	86.8	35.3	186.19
670	86.75	35.19	186.2
671	86.61	35.1	185.92
672	86.14	34.79	185.09
673	85.92	34.69	184.46
674	85.61	34.59	183.9
675	85.41	34.52	183.63
676	85.22	34.38	183.13
677	84.79	34.18	182.4
678	84.36	34.02	181.43
679	83.87	33.84	180.48
680	83.34	33.63	179.32
681	82.76	33.4	178.05
682	82.11	33.14	176.46
683	81.48	32.84	174.91
684	80.77	32.57	173.29
685	80.06	32.25	171.56
686	79.27	31.9	169.63
687	78.04	31.49	167.07
688	76.63	30.99	163.72
689	75.48	30.64	161.54
690	74.74	30.32	160.09
691	73.97	30.12	158.42
692	73.12	29.73	156.62
693	72.23	29.44	154.63
694	71.26	29.16	152.56
695	70.37	28.76	150.28
696	69.34	28.43	148.17
697	68.37	28.07	145.91
698	67.34	27.77	143.43
699	66.26	27.41	141.11
700	65.15	27.04	138.63
701	64.1	26.67	136.17
702	62.97	26.24	133.66
703	61.86	25.9	131.05
704	60.66	25.5	128.56
705	59.51	25.05	126.09
706	58.4	24.71	123.51
707	57.26	24.33	121.11
708	56.13	23.96	118.64
709	54.92	23.54	116.14
710	53.8	23.14	113.71
711	52.64	22.75	111.22
712	51.62	22.37	108.68
713	50.53	22.02	106.4
714	49.5	21.65	104.03
715	48.42	21.28	101.65
716	47.4	20.88	99.2
717	46.39	20.56	96.79
718	45.34	20.21	94.53
719	44.32	19.87	92.37
720	43.38	19.51	90.13
721	42.45	19.22	88.08
722	41.56	18.89	86.04
723	40.69	18.59	84.06
724	39.79	18.31	82.07
725	38.84	17.98	80.09
726	37.96	17.69	78.09
727	37.21	17.39	76.16
728	36.31	17.15	74.32
729	35.53	16.88	72.63
730	34.76	16.66	70.98
731	34.07	16.38	69.3
732	33.24	16.1	67.66
733	32.59	15.92	66
734	31.84	15.66	64.38
735	31.22	15.45	62.91
736	30.59	15.26	61.45
737	30.01	15.05	60.07
738	29.37	14.87	58.77
739	28.88	14.69	57.45
740	28.34	14.47	56.19
741	27.8	14.26	54.95
742	27.2	14.01	53.76
743	26.73	13.86	52.6
744	26.22	13.72	51.34
745	25.75	13.56	50.23
746	25.25	13.38	49.08
747	24.78	13.25	47.89
748	24.32	13.09	46.87
749	23.84	12.93	45.86
750	23.48	12.77	44.93
751	23.03	12.64	43.98
752	22.65	12.5	42.98
753	22.25	12.35	42.08
754	21.89	12.24	41.17
755	21.51	12.14	40.3
756	21.23	12.04	39.43
757	20.86	11.86	38.61
758	20.53	11.76	37.79
759	20.21	11.67	37.01
760	19.91	11.55	36.26
761	19.67	11.46	35.45
762	19.38	11.36	34.75
763	19.12	11.25	34.05
764	18.82	11.15	33.3
765	18.55	11.07	32.63
766	18.32	10.94	32.01
767	17.99	10.85	31.36
768	17.77	10.75	30.78
769	17.59	10.65	30.27
770	17.34	10.56	29.66
771	17.07	10.51	29.09
772	16.84	10.4	28.61
773	16.67	10.37	28.06
774	16.46	10.31	27.53
775	16.22	10.23	26.96
776	16.03	10.19	26.46
777	15.85	10.13	25.97
778	15.66	10.07	25.42
779	15.46	9.97	24.93
780	15.29	9.91	24.45
781	15.12	9.88	24.07
782	14.93	9.77	23.64
783	14.82	9.72	23.26
784	14.64	9.64	22.83
785	14.51	9.55	22.52
786	14.37	9.52	22.13
787	14.19	9.49	21.75
788	14.03	9.39	21.32
789	13.86	9.35	20.9
790	13.74	9.3	20.57
791	13.63	9.27	20.23
792	13.44	9.22	19.87
793	13.36	9.13	19.45
794	13.2	9.12	19.17
795	13.05	9.05	18.83
796	12.92	9.06	18.5
797	12.8	9.02	18.28
798	12.66	8.96	17.97
799	12.55	8.92	17.68

## Sheet: Figure 2b
Day	Water				CIP						AM-CIP						AM
1	30.03	22.72	28.92	28.75	31.72	30.76	28.05	26.9	26.48	26.04	30.38	29.69	28.6	27.14	26.83	26.54	30	26.84	27	24.16
2	29.68	22.04	26.57	26.76	30.15	29.19	27.02	26.07	25.6	24.96	30.28	29.15	27.67	26.71	26.62	26.12	29.7	26	25	23.3
3	26.67	21.95	24.91	24.01	30.55	28.97	27.32	26.35	24.7	22.92	31.9	29.46	27.41	27.08	26.15	25.27	27.6	24.4	24.6	21.79
4	25.01	19.33	24.45	24	29.37	26.73	26.44	24.72	23.5	22.24	32.8	29.64	28.49	27.56	26.82	25.33	24.6	22.83	22.8	20.95
5	22.93	18.84	23.92	23.16	29.92	27.84	27.2	25.82	24.1	22.27	32.32	30.05	28.8	27.07	27.03	25.15	22.8	22.2	21.6	19.8

## Sheet: Figure 2c
Day	Water	CIP	AM-CIP	AM
1	33.28	39.61	44.3	30.28
2	53.98	55.08	71.49	50.08
3	75.12	80.08	103.99	73.12
4	98.19	109.33	129.962	92.19
5	119.55	140.88	166.29	110.55

## Sheet: Figure 2d
Small Intestinal Fluid CFU
Water	AM	CIP	AM-CIP
8400000	6400000	1080000	216000
4680000	2680000	2340000	348000
15420000	13950000	960000	204000
16800000	18800000	3080000	176000
		1340000	108000
		660000	504000

## Sheet: Figure 2e
Faeces CFU g-1
Water	AM	CIP	AM-CIP
49800	19800	7700	6300
36200	42200	10200	1600
88000	78000	6200	3800
28000	68000	21700	1700
		18200	900
		9200	2500

## Sheet: Figure 2f
Liver CFU g-1
Water	AM	CIP	AM-CIP
460000	360000	300000	80000
1780000	1400000	400000	40000
520000	740000	420000	200000
540000	480000	210000	110000
		160000	30000
		110000	90000

## Sheet: Figure 2g
Spleen CFU g-1
Water	AM	CIP	AM-CIP
1180000	1380000	680000	120000
700000	500000	740000	200000
960000	360000	1000000	140000
560000	860000	380000	300000
		290000	220000
		400000	100000

[truncated: 16 more sheets: Figure 2h, Figure 2i, Figure 2j, Figure 2k, Figure 2l, Figure 3a, Figure 3b, Figure 3c, Figure 3d, Figure 4a, Figure 4b, Supplementary Figure 16, Supplementary Figure 17, Supplementary Figure 18, Supplementary Figure 19, Supplementary Figure 20]
